# Supplementary material for: The Impact of Radiotherapy and Attenuated Chemotherapy Regimens in Older Patients with Classic Hodgkin Lymphoma: A Real-Life Study from the ReLLi Network
Source: Cancers (Basel). 2025 Feb 24;17(5):765. doi: 10.3390/cancers17050765 (PMC11898453; doi:10.3390/cancers17050765)
Supplement: Supplementary file 1 [file cancers-17-00765-s001.zip]

Archive with 1 entries (1 files):
- cancers-3461650-supplementary.pdf
